# Supplementary material for: Disease Activity-Dependent Siglec-1 Expression on Monocyte Subsets of Patients with Idiopathic Inflammatory Myopathies
Source: Int J Mol Sci. 2025 May 21;26(10):4950. doi: 10.3390/ijms26104950 (PMC12112322; doi:10.3390/ijms26104950)
Supplement: Supplementary file 1 [file ijms-26-04950-s001.zip]

Archive with 1 entries (1 files):
- ijms-3615331-supplementary.pdf
